# Supplementary material for: A Combination of Deep-Sea Water and Fucoidan Alleviates T2DM through Modulation of Gut Microbiota and Metabolic Pathways
Source: Pharmaceuticals (Basel). 2023 Mar 20;16(3):462. doi: 10.3390/ph16030462 (PMC10053583; doi:10.3390/ph16030462)
Supplement: Supplementary file 1 [file pharmaceuticals-16-00462-s001.zip]

Archive with 1 entries (1 files):
- pharmaceuticals-2246648-supplementary.pdf
